# Supplementary material for: Description of the embryonic development of Holothuria floridana (Pourtalès, 1851) to produce juveniles for aquaculture and restocking
Source: PLoS One. 2025 Jul 3;20(7):e0325564. doi: 10.1371/journal.pone.0325564 (PMC12225882; doi:10.1371/journal.pone.0325564)
Supplement: S1 Dataset — (XLSX) [file pone.0325564.s001.xlsx]

## Sheet: Broodstock
Broodstock collection
	3/02/2022		30/03/2022		14/05/2022
N	length (cm)	weight (g)	length (cm)	weight (g)	length (cm)	weight (g)
1	26	103.54	27	380.53	23	214.86
2	26	179.65	26	265.12	21.5	180
3	25.5	203.3	24.2	428.65	21	169.4
4	25	287.16	24	374.04	21	153.75
5	25	101.94	23.6	261.63	20.5	156.95
6	24	309.43	23.4	428.38	20.4	167
7	24	330.66	23.1	348.91	20	179.6
8	23	249.37	22.9	285.77	19.5	138.37
9	22	114.89	22.9	424.09	19.5	154.35
10	21.5	103.91	22.8	389.94	19.5	172.64
11	21	78.56	22.8	386.46	19.3	140.74
12	21	182.39	22.5	205.1	19.3	120.72
13	21	519.36	22.4	224.41	19	226.05
14	19	412.27	22.4	302.48	19	116.5
15	19	64.71	22.4	331.13	19	162.23
16	19	138.84	22.4	429.07	18.6	161.88
17	18	355.74	22.3	180.18	18.5	127.12
18	18	178.74	22.3	266.18	18	144.12
19	18	72.68	22.2	278.5	18	135.85
20	18	162.31	22.1	226.56	18	119.26
21	18	80.83	22	282.32	18	199.9
22	18	191.79	22	149.18	17.5	146.77
23	18	60.8	21.8	219.24	17.5	184.28
24	17	112.93	21.8	303.11	17.5	112.98
25	17	128.58	21.5	184.81	17.5	146.54
26	17	311.66	21.4	241.2	17.5	114.05
27	17	302.36	21.2	213.28	17.5	140.85
28	17	81.56	21.1	197.15	17.2	136.44
29	17	228.89	21	227.52	17.2	126.73
30	16	326.32	21	231.93	17.1	125.65
31	16	313.33	21	236.04	17	134.52
32	16	301.91	21	252.98	17	138.23
33	16	313.31	20.9	257.53	17	130.94
34	16	141.5	20.9	249.2	16.6	113.33
35	15.5	249.37	20.5	217.27	16.5	119.32
36	15	391.42	20.4	215.67	16.5	148.68
37	15	278.48	20.4	278.09	16.5	94.05
38	15	313.41	20.2	221.07	16.5	134.7
39	14	306.9	20.1	216.58	16.2	130.52
40	14	303.47	20	236.16	16.2	131.11
41	14	297.07	20	238.84	16.1	121.95
42	14	335.15	20	278.96	16	138.72
43	13.5	89.27	19.9	200.64	16	136.3
44	13	260.63	19.8	262.72	15.5	115.02
45	13	113.55	19.8	219.33	15.5	100.29
46	13	74.88	19.8	226.67	15.5	85.11
47	12.5	148.15	19.7	236.32	15.5	107.68
48	12	110.3	19.4	226.36	15.5	119.8
49	12	110.54	19.2	216.5	15.2	131
50	11.5	134.33	19.1	263.8	15.2	125.77
51	11.5	451.47	19	269.89	15.2	84.6
52	11	56.05	18.8	235.05	15	131.47
53	11	348.51	18.7	268.55	15	126.03
54	11	401.87	18.4	236.86	14.7	98.62
55	9	228.8	18.3	274.76	14.5	125.37
56			18.2	210.23	14.5	103.97
57			18.1	236.96	14.5	113.15
58			18	268.17	13.5	111.07
59			18	270.47	13.3	124.45
60			17.8	200.94	13.2	83.34
61			17.8	242.16	13.2	96.88
62			17.8	202.19	8.1	197.94
63			16.4	201.71	7.2	139.34
64					5.5	97.4

## Sheet: Oocyte diameter
	Oocyte diameter (mm) from the fertilization envelope (f)
N	0 hpf	0.5 hpf	1 hpf	1.5 hpf	2 hpf	2.5 hpf	3 hpf	3.5 hpf	4 hpf	4.5 hpf	5 hpf	5.5 hpf	6 hpf	8 hpf	10 hpf	12 hpf	1 dpf	1.5 dpf	2 dpf	2.5 dpf	3 dpf	3.5 dpf
1	397.08	381.56	398.25	366.29	376.02	372.39	373.38	407.65	418.72	365.19	372.98	401.99	346.89	360.48	361.34	369.02	370.38	354.1	356.31	339.96	359.77	340.95
2	407.77	392.07	402.9	381.27	395	374.56	356.36	375.35	424.49	388.1	365.16	356.64	387.87	350.52	387.73	367.08	364.13	362.95	347.11	345.25	341.93	358.22
3	392.91	390.69	417.99	409.08	413.7	397.77	375.7	389.92	410.16	362.43	359.76	393.04	375.19	392.45	371.8	380.06	366.16	354.69	360.31	368.35	358.74	381.97
4	398.73	387.73	364.6	378.89	398.59	406.62	399.74	401.31	394.22	400.6	340.52	380.06	367.08	388.91	374.75	382.42	346.42	341.7	359.22	357.64	357.45	373.22
5	416.81	405.91	407.8	414.94	411.01	397	403.99	335.64	374.84	364.13	398.51	392.44	366.49	341.92	375.34	371.21	365.21	355.75	367.66	357.73	366.22	371.85
6	414.76	358.44	369.8	407.89	392.27	375.58	427	397.6	382.08	383.35	355.66	404.81	361.77	351.76	384.26	346.43	352.08	352.14	384.95	360.63	368.43	347.06
7	387.65	374.58	394.14	391.44	419.64	375.42	407.12	457.96	369.23	337.64	395.64	382.76	342.53	409.71	372.49	350.55	367.08	393.04	343.75	343.64	352.51	368.7
8	410.3	388.81	411.1	382.94	402.34	397.4	398.66	385.51	381.83	398.94	373.66	379.47	373.04	394.39	393.95	378.88	361.27	381.42	368.3	337.14	345.79	371.25
9	377.8	466.95	412.42	395.02	405.77	404.32	411.77	380.06	388.97	382.91	348.28	351.3	388.91	395.99	362.02	367.26	362.77	362.99	374.04	366.95	363.86	356.78
10	356.05	375.34	361.62	388.92	421.04	405.8	410.35	364.92	371.94	346.17	348.2	360	397.19	376.52	354.51	395.62	397.61	368.44	377.43	350.82	348.65	357.27
11	375.87	396	413.77	370.3		395.01	409.46	397.11	346.23	391.87	395.99	375.93	377.83	361.41	399.57	380.06	367.21	342.89	366.81	364.8	370.07	386.92
12	388.64	353.17	355.56	371.44		408.68	352.1	312.12	405.28	408.39	400.87	359.73	401.31	388.87	345.13	393.04	364.77	383.87	382.84	349.38	366.49	350.96
13	389.76	434.33	389.45			407.19	355.82	389.54	351.73	380.67	386.55	341.11	385.75	374.78	343.48	362.97	358.23	349.64	376.03	375.07	343.62	386.06
14	393.61	406.83	402.01			385.83	345.31	373.27	359.56	357.64	380.65	393.13	365.6	367.7	366.32	353.51	335.21	364.71	347.1	375.84	348.74	332.77
15	369.8		359.97			380.22	388.24	337.56	375.14	422.74	395.4	411.34	378.88	395.93	358.23	338.75	343.11	360.85	361.72	372.07	360.69	358.91
16	412.06					395.66	370.02	378.84	391.06	362.95	377.6	372.16	358.34	393.63	376.48	378.11	355.91	345.06	362.72	348.35	373.7	372.8
17	393.18					420.84	375.34	391.86	396.59	397.76	389.96	380.65	378.29	387.96	351.15	375.78	365.96	337.22	366.49	359.23	367.4	354.015
18	392.35						366.01	338.16	407.8	349.08	424.01	385.96		358.82	348.86	352.28	369.67	364.89	363.18	344.2	366.45	373.16
19	404.88						395.46	401.33	382.52	403.94	362.36	384.96		355.28	376.21	359.5	371.21	353.78	358.82	362.45		365.67
20	405.81						412.05	371.39	311.23	390.65	371.8	389.28		386.54	376.52		364.21	376.06	363.9	366.26		374.43
21							381.83	378.67	408.56	360.93	331.39	377.67		370.03	390.02			335.21	334.23			367.35
22								365.86	370.45	406.13	364.17	372.72		369.44	361.77				351.61			358.27
23								374.16	388.91	384.02	381.24			380.6					356.72			387.01
24								361.18	379.15	375.93	398.04			395.4					364.72			378.88
25								408.08	369.17		326.35			374.59					372.26			364.81
26								375.2	407.77					373.37					376.65			374.65
27								409.42	414.57					374.38					344.79			370.94
28								397.77	421.34										362.54
29								348.97											361.81
30								384.71

## Sheet: Thickness gelatinous capsule
	adherent gelatinous capsule (c) thickness (mm)
N	0 hpf	0.5 hpf	1 hpf	1.5 hpf	2 hpf	2.5 hpf	3 hpf	3.5 hpf	4 hpf	4.5 hpf	5 hpf	5.5 hpf	6 hpf	8 hpf	10 hpf	12 hpf	1 dpf	1.5 dpf	2 dpf	2.5 dpf	3 dpf	3.5 dpf
1	207.075	133.105	123.97	125.745	129.385	126.26	125.125	131.195	112.295	196.97	161.25	132.31	125.37	164.73	102.735	98.09	111.145	97.355	77.8	103.73	99.78	107.15
2	128.32	143.995	126.16	112.05	142.465	117.665	133.29	153.475	104.125	140.785	134.445	161.825	130.63	113.435	98.185	106.045	77.455	103.95	110.16	117.35	90.665	80.61
3	130.03	123.635	103.74	121.13	110.485	133.635	164.105	133.795	91.45	101.31	112.355	125.04	133.99	128.765	117.765	84.59	96.605	106	95.53	123.275	69.07	78.075
4	157.325	112.13	143.235	95.475	133.58	109.065	102.935	129.91	110.535	154.885	106.845	112.145	139.56	141.88	110.96	126.13	126.68	111.385	106.36	73.065	80.37	58.345
5	138.415	165.73	124.85	113.985	161.72	134.29	112.545	129.08	99.75	152.25	120.07	150.265	183.965	177.985	114.65	114.83	101.575	117.5	90.89	115.09	103.61	97.53
6	210.19	155.465	153.12	113.345	122.14	171.605	98.42	149.83	160.835	184.055	120.3	109	116.54	123.195	105.995	152.175	106.965	138.565	82.87	102.145	81.74	72.85
7	149.035	75.485	109.595	118.425	124.005	143.29	133.89	104.185	129.055	132.585	126.23	131.265	132.585	147.075	142.47	100.025	114.045	82.88	79.915	119.45	114.155	82.625
8	274.575	129.04	110.72	118.005	134.635	144.54	142.24	142.98	118.31	144.83	131.41	145.11	93.05	107.595	112.1	113.81	119.025	122.785	65.355	74.735	83.74	84.125
9	165.015	90.895	175.02	121.37	103.095	86.325	200.03	156.705	141.175	167.35	131.115	164.4	92.865	128.18	100.325	138.77	130.775	118.98	80.79	91.055	96.13	105.31
10	162.735	154.79	154.055	134.11	136.965	93.345	164.195	179.71	124.775	143.78	138.815	155.445	149.2	124.88	113.06	95.03	120.78	108.895	98.855	79.895	101.635	103.49
11	145.535	96.185	149.065	119.045		115.82	121.955	163.135	104.485	130.955	112.84	169.055	151.275	117.3	123.15	130.75	110.275	95.845	80.685	100.095	80.755	59.21
12	150.365	177.09	166.655	160.73		117.82	130.82	157.825	155.55	129.015	130.865	150.14	127.04	126.495	136.425	98.97	66.275	90.85	76.8	102.76	80.705	89.045
13	194.45	140.39	169.505			116.995	176.425	156.745	105.02	130.435	110.78	149.855	122.445	128.105	147.495	141.32	119.8	113.225	110.165	102.175	102.23	103.37
14	173.85	79.535	149.73			146.725	119.075	129.665	110.93	135.76	139.7	167.015	152.155	117.215	95.72	120.94	135.01	98.005	114.79	91.9	94.995	81.695
15	123.945		133.945			120.455	151.9	163.25	137.585	87.675	127.09	106.79	94.945	138.13	135.31	136.955	115.085	110.475	102.655	66.705	108.805	96.045
16	128.88					123.175	151.8	115.745	125.68	125.53	164.15	141.055	151.8	105.605	93.155	104.16	133.69	104.425	70.92	91.015	106.355	72.365
17	144.115					102.75	122.075	109.96	142.805	147.465	133.93	134.495	130.675	101.645	140.74	91.8	70.15	105.725	106.785	90.435	102.635	89.5175
18	159.655						138.08	159.02	116.895	123.365	123.77	144.825		90.445	122.655	149.195	123.12	81.765	119.8	94.85	71.46	86.575
19	112.09						112.84	181.91	153.24	140.405	126.265	140.685		148.83	124.27	120.965	128	70.385	94.62	87.43		71.995
20	155.23						130.79	142.505	141.225	119.82	150.495	127.92		153.765	117.305		92.38	79.595	87.705	81.105		83.275
21							120.475	158.85	149.385	108.75	172.95	110.54		123.175	123.27			108.835	123.61			73.92
22								128.19	125.585	119.695	162.605	130		120.54	138.97				80.75			75.23
23								119.855	163.83	106.66	101.04			125.265					91.285			55.17
24								163.765	147.18	122.355	115.075			138.69					113			81.425
25								102.915	134.65		136.065			137.585					104.585			100.505
26								139.52	102.13					113.155					77.39			82.435
27								91.91	102.64					132.92					97.735			85.04
28								142.67	82.525										92.13
29								163.37											106.99
30								118.135

## Sheet: pentactula and juvenile length
	Pentactula and juvenile length (mm)
Number	4 dpf	5 dpf	6 dpf	7 dpf	8 dpf	9 dpf	10 dpf	20dpf	30 dpf	45 dpf	60 dpf
1	483.56	546.85	499.04	552.3	561.5	520.69	614.95	1040.79	2729.33	3790.05	6167.95
2	539.65	497.44	447.51	529.24	600.67	657.54	635.01	964.97	2361.93	3762.65	8292.38
3	430.82	471.39	479.63	609.08	600.5	587.52	548.46	1015.15	3435.45	3772.12	7538.2
4	559.47	511.75	676.17	578.05	575.41	679.13	711.34	1056.86	3016.49	2674.11	5588.61
5	459.14	454.29	666.09	577.03	657.64	715.84	862.81	962	3059.49	3701.31	7250.5
6	360.57		645.63	602.48			538.28	1085.92	2737.36	3913.01	5274.14
7	415.15		580.2				500.74	1107.19	2470.01	3763.72	7671.39
8	420.17		586.89				689.94	1131.52	2867.1	2941.59	7451.63
9	451.37		480.92				654.72	1119.46	2689.06	3136.38	3228.07
10	463.83		502.18				697.57	1004.82	2667.28	4143.75	3870.75
11	401.12		602.58				594.91	1146.72	2250.05
12	386.65		473.04				640.24	1016.33	2330.88
13	407.49						635.37		2235.13
14	435.21						727.08		2414.96
15	369.39						506.36
16	318.13						612.98
17							612.72
18							737.7
19							709.92
20							732.22
21							781.76
22							671.31
